# Supplementary material for: Management of Iatrogenic Bile-Duct Injury After Cholecystectomy, 1995–2025: Systematic Review and Meta-Analysis
Source: Life (Basel). 2025 Dec 3;15(12):1858. doi: 10.3390/life15121858 (PMC12734171; doi:10.3390/life15121858)
Supplement: Supplementary file 1 [file life-15-01858-s001.zip]

Archive with 1 entries (1 files):
- life-3985344-supplementary.pdf
